# Supplementary material for: Urinary Extracellular Vesicles and Their miRNA Cargo in Patients with Fabry Nephropathy
Source: Genes (Basel). 2021 Jul 9;12(7):1057. doi: 10.3390/genes12071057 (PMC8305897; doi:10.3390/genes12071057)
Supplement: Supplementary file 1 [file genes-12-01057-s001.zip]

Archive with 1 entries (1 files):
- genes-1245581-supplementary.pdf
